# Supplementary material for: Sedum lipingense (Crassulaceae) identifying a new stonecrop species in SE Guizhou, China, based on morphological and molecular evidence
Source: PhytoKeys. 2019 Oct 28;134:125–33. doi: 10.3897/phytokeys.134.38287 (PMC6828824; doi:10.3897/phytokeys.134.38287)
Supplement: XML Treatment for Sedum lipingense [file phytokeys.134.38287-treatment1.xml]

<!DOCTYPE tp:taxon-treatment
  PUBLIC "-//TaxonX//DTD Taxonomic Treatment Publishing DTD v0 20100105//EN" "tax-treatment-NSO.dtd">
<tp:taxon-treatment xmlns:tp="http://www.plazi.org/taxpub"><tp:treatment-meta><kwd-group><label>Taxon classification</label><kwd><named-content xmlns:xlink="http://www.w3.org/1999/xlink" content-type="kingdom">Plantae</named-content></kwd><kwd><named-content xmlns:xlink="http://www.w3.org/1999/xlink" content-type="order">Saxifragales</named-content></kwd><kwd><named-content xmlns:xlink="http://www.w3.org/1999/xlink" content-type="family">Crassulaceae</named-content></kwd></kwd-group><mixed-citation publication-type="journal"><person-group><name><surname>Zhang</surname><given-names>Ren-Bo</given-names></name><name><surname>Deng</surname><given-names>Tan</given-names></name><name><surname>Dou</surname><given-names>Quan-Li</given-names></name><name><surname>He</surname><given-names>Lin</given-names></name><name><surname>Lv</surname><given-names>Xin-Yun</given-names></name><name><surname>Jiang</surname><given-names>Hong</given-names></name></person-group><article-title><italic><tp:taxon-name><tp:taxon-name-part taxon-name-part-type="genus" reg="Sedum">Sedum</tp:taxon-name-part> <tp:taxon-name-part taxon-name-part-type="species" reg="lipingense">lipingense</tp:taxon-name-part></tp:taxon-name></italic> (<tp:taxon-name><tp:taxon-name-part taxon-name-part-type="family">Crassulaceae</tp:taxon-name-part></tp:taxon-name>) identifying a new stonecrop species in SE Guizhou, China, based on morphological and molecular evidence</article-title><source>PhytoKeys</source><day>28</day><month>10</month><year>2019</year><volume>134</volume><fpage>125</fpage><lpage>133</lpage><pub-id pub-id-type="doi">10.3897/phytokeys.134.38287</pub-id></mixed-citation></tp:treatment-meta><tp:nomenclature><tp:taxon-name><object-id xmlns:xlink="http://www.w3.org/1999/xlink" content-type="arpha" xlink:type="simple">8EE864DA-F7AE-5CA3-89A3-3134E83C145E</object-id>
              <tp:taxon-name-part taxon-name-part-type="genus" reg="Sedum">Sedum</tp:taxon-name-part>
              <tp:taxon-name-part taxon-name-part-type="species" reg="lipingense">lipingense</tp:taxon-name-part>
              <object-id xmlns:xlink="http://www.w3.org/1999/xlink" content-type="ipni" xlink:type="simple">urn:lsid:ipni.org:names:77202732-1</object-id>
            </tp:taxon-name><tp:taxon-authority>R.B. Zhang, D. Tan &amp; R.X. Wei</tp:taxon-authority><tp:taxon-status xmlns:xlink="http://www.w3.org/1999/xlink" xlink:type="simple">sp. nov.</tp:taxon-status><xref ref-type="fig" rid="F2">Figs 2</xref><xref ref-type="fig" rid="F3">, 3</xref><xref ref-type="fig" rid="F4">, 4</xref></tp:nomenclature><tp:treatment-sec sec-type="diagnosis" id="SECID0EJUAG"><title>Diagnosis.</title><p><italic><tp:taxon-name><tp:taxon-name-part taxon-name-part-type="genus" reg="Sedum">S.</tp:taxon-name-part> <tp:taxon-name-part taxon-name-part-type="species" reg="lipingense">lipingense</tp:taxon-name-part></tp:taxon-name></italic> can be distinguished from the closely related <italic><tp:taxon-name><tp:taxon-name-part taxon-name-part-type="genus" reg="Sedum">S.</tp:taxon-name-part> <tp:taxon-name-part taxon-name-part-type="species" reg="subtile">subtile</tp:taxon-name-part></tp:taxon-name></italic> and <italic><tp:taxon-name><tp:taxon-name-part taxon-name-part-type="genus" reg="Sedum">S.</tp:taxon-name-part> <tp:taxon-name-part taxon-name-part-type="species" reg="bulbiferum">bulbiferum</tp:taxon-name-part></tp:taxon-name></italic> by the presence of rosettes, absent sterile shoots and bulbils, subequal lanceolate-oblong sepals, and other traits (Table <xref ref-type="table" rid="T2">2</xref>).</p><table-wrap id="T2" position="float" orientation="portrait"><label>Table 2.</label><caption><p>Comparing the diagnostics of <italic><tp:taxon-name><tp:taxon-name-part taxon-name-part-type="genus" reg="Sedum">Sedum</tp:taxon-name-part> <tp:taxon-name-part taxon-name-part-type="species" reg="lipingense">lipingense</tp:taxon-name-part></tp:taxon-name></italic> sp. nov., <italic><tp:taxon-name><tp:taxon-name-part taxon-name-part-type="genus" reg="Sedum">S.</tp:taxon-name-part> <tp:taxon-name-part taxon-name-part-type="species" reg="subtile">subtile</tp:taxon-name-part></tp:taxon-name></italic> and <italic><tp:taxon-name><tp:taxon-name-part taxon-name-part-type="genus" reg="Sedum">S.</tp:taxon-name-part> <tp:taxon-name-part taxon-name-part-type="species" reg="bulbiferum">bulbiferum</tp:taxon-name-part></tp:taxon-name></italic>.</p></caption><table id="TID0ENAAG" rules="all"><tbody><tr><th rowspan="1" colspan="2">Traits</th><th rowspan="1" colspan="1">
                      <italic><tp:taxon-name><tp:taxon-name-part taxon-name-part-type="genus" reg="Sedum">S.</tp:taxon-name-part> <tp:taxon-name-part taxon-name-part-type="species" reg="lipingense">lipingense</tp:taxon-name-part></tp:taxon-name></italic>
                    </th><th rowspan="1" colspan="1">
                      <italic><tp:taxon-name><tp:taxon-name-part taxon-name-part-type="genus" reg="Sedum">S.</tp:taxon-name-part> <tp:taxon-name-part taxon-name-part-type="species" reg="subtile">subtile</tp:taxon-name-part></tp:taxon-name></italic>
                    </th><th rowspan="1" colspan="1">
                      <italic><tp:taxon-name><tp:taxon-name-part taxon-name-part-type="genus" reg="Sedum">S.</tp:taxon-name-part> <tp:taxon-name-part taxon-name-part-type="species" reg="bulbiferum">bulbiferum</tp:taxon-name-part></tp:taxon-name></italic>
                    </th></tr><tr><td rowspan="1" colspan="2">Rosette leaves during florescence</td><td rowspan="1" colspan="1">
                      <bold>present</bold>
                    </td><td rowspan="1" colspan="1">absent</td><td rowspan="1" colspan="1">absent</td></tr><tr><td rowspan="1" colspan="2">Sterile shoots</td><td rowspan="1" colspan="1">absent</td><td rowspan="1" colspan="1">
                      <bold>present</bold>
                    </td><td rowspan="1" colspan="1">absent</td></tr><tr><td rowspan="1" colspan="2">Flowering stem</td><td rowspan="1" colspan="1">3–7 cm</td><td rowspan="1" colspan="1">5–10 cm</td><td rowspan="1" colspan="1">7–22 cm</td></tr><tr><td rowspan="2" colspan="1">Proximal stem leaves</td><td rowspan="1" colspan="1">Phyllotaxy</td><td rowspan="1" colspan="1">alternate, sometimes opposite on lateral flowering stem</td><td rowspan="1" colspan="1">opposite or 3–6-verticillate</td><td rowspan="1" colspan="1">opposite</td></tr><tr><td rowspan="1" colspan="1">Leaf blade</td><td rowspan="1" colspan="1">broadly obovate</td><td rowspan="1" colspan="1">obovate</td><td rowspan="1" colspan="1">ovate-spatulate</td></tr><tr><td rowspan="3" colspan="1">Distal stem leaves</td><td rowspan="1" colspan="1">Phyllotaxy</td><td rowspan="1" colspan="1">alternate (sometimes subopposite)</td><td rowspan="1" colspan="1">alternate</td><td rowspan="1" colspan="1">alternate</td></tr><tr><td rowspan="1" colspan="1">Leaf blade</td><td rowspan="1" colspan="1">spatulate-oblanceolate</td><td rowspan="1" colspan="1">oblanceolate-linear</td><td rowspan="1" colspan="1">spatulate-oblanceolate</td></tr><tr><td rowspan="1" colspan="1">Bulbils in axils</td><td rowspan="1" colspan="1">absent</td><td rowspan="1" colspan="1">absent</td><td rowspan="1" colspan="1">
                      <bold>present</bold>
                    </td></tr><tr><td rowspan="2" colspan="1">Cymes</td><td rowspan="1" colspan="1">Branches</td><td rowspan="1" colspan="1">(2-) 3</td><td rowspan="1" colspan="1">2- or 3-branched</td><td rowspan="1" colspan="1">3-branched, branches 2-forked</td></tr><tr><td rowspan="1" colspan="1">Branch flowers</td><td rowspan="1" colspan="1">
                      <bold>1- to two</bold>
                    </td><td rowspan="1" colspan="1">3- to several</td><td rowspan="1" colspan="1">many</td></tr><tr><td rowspan="1" colspan="2">Sepals</td><td rowspan="1" colspan="1">
                      <bold>lanceolate-oblong, subequal</bold>
                    </td><td rowspan="1" colspan="1">broadly linear to narrowly lanceolate, unequal</td><td rowspan="1" colspan="1">lanceolate to oblanceolate, unequal</td></tr><tr><td rowspan="1" colspan="2">Nectar scales</td><td rowspan="1" colspan="1">broadly cuneate, ca. 0.6 × 0.4 mm, apex truncate</td><td rowspan="1" colspan="1">broadly cuneate, ca. 0.4 × 0.5 mm, apex truncate</td><td rowspan="1" colspan="1">obovate, ca. 0.6 mm</td></tr><tr><td rowspan="1" colspan="2">Carpels</td><td rowspan="1" colspan="1">ca. 3.5 mm base connate for ca. 1 mm</td><td rowspan="1" colspan="1">ca. 5 mm base connate for ca. 2 mm</td><td rowspan="1" colspan="1">ca. 4 mm base connate for ca. 1 mm</td></tr><tr><td rowspan="1" colspan="2">Styles</td><td rowspan="1" colspan="1">ca. 1 mm</td><td rowspan="1" colspan="1">ca. 2 mm</td><td rowspan="1" colspan="1">ca. 1 mm</td></tr><tr><td rowspan="1" colspan="2">Fl.</td><td rowspan="1" colspan="1">Apr–May</td><td rowspan="1" colspan="1">Apr–Jun</td><td rowspan="1" colspan="1">Apr–May</td></tr><tr><td rowspan="1" colspan="2">Fr.</td><td rowspan="1" colspan="1">May–Jun</td><td rowspan="1" colspan="1">Jul–Aug</td><td rowspan="1" colspan="1">Jun–Jul</td></tr></tbody></table></table-wrap></tp:treatment-sec><tp:treatment-sec sec-type="material" id="SECID0E26AG"><title>Type.</title><p>CHINA. Guizhou Province, Kaili City, Liping County, Mengyan Township, on moist rocks, <named-content xmlns:xlink="http://www.w3.org/1999/xlink" content-type="dwc:verbatimCoordinates" xlink:type="simple"><named-content content-type="geo-json" specific-use="{&#34;type&#34;:&#34;Point&#34;,&#34;coordinates&#34;:[108.700000,26.116667]}" id="NCID0EEABG" xlink:type="simple">26°07'N, 108°42'E</named-content></named-content>, 800 m alt., 13 April 2019, <italic>ZRB1479</italic> (fl., holotype ZY!, isotype IBK!), 16 June 2019, <italic>ZRB1495</italic> (fr., paratype ZY!)</p></tp:treatment-sec><tp:treatment-sec sec-type="description" id="SECID0ENABG"><title>Description.</title><p>Biennial (or perennial?) herb. <bold><italic>Sterile stems</italic></bold> absent. <bold><italic>Rosette</italic></bold> present during florescence; rosette leaves alternate, broadly obovate, base attenuated and shortly spurred, 0.5–1.5 × 0.4–0.7 cm. <bold><italic>Flowering stems</italic></bold> 1 to 3 (–4), erect, slender, 3–7 cm; single stems shoot from rosette centers, others shoot from the rosette leaf axils; lateral proximal leaves sometimes opposite, akin to rosette leaves but smaller, 0.6–0.8 × 0.3–0.5 cm, base shortly spurred; distal leaves alternate, spatulate-obovate to spatulate-oblanceolate, 0.7–1.2 × 0.3–0.4 cm, apex obtuse, base shortly spurred. <bold><italic>Cymes</italic></bold> scorpioid, 2 to 3 branched; branches 1 to 2 flowered; bracts obliquely oblanceolate, apex obtuse, 4–9 × 2–4 mm. <bold><italic>Sepals</italic></bold> 5, lanceolate-oblong, subequal, ca. 2 mm, base shortly spurred, apex obtuse. <bold><italic>Petals</italic></bold> 5, yellow, broadly lanceolate, ca. 4 mm, apex mucronate. <bold><italic>Stamens</italic></bold> 10; antesepalous one ca. 3 mm; antepetalous one inserted ca. 1 mm above petal base, slightly shorter than the antesepalous stamens. <bold><italic>Nectar scales</italic></bold> broadly cuneate, ca. 0.6 × 0.4 mm, apex truncate. <bold><italic>Carpels</italic></bold> erect, lanceolate, ca. 3.5 mm, base connate for ca. 1 mm. <bold><italic>Styles</italic></bold> slender, ca. 1 mm. <bold><italic>Follicles</italic></bold> stellately divergent at maturity. <bold><italic>Seeds</italic></bold> oblong, ca. 0.6 mm, papillate.</p><fig id="F2" position="float" orientation="portrait"><object-id xmlns:xlink="http://www.w3.org/1999/xlink" content-type="doi" xlink:type="simple">10.3897/phytokeys.134.38287.figure2</object-id><object-id xmlns:xlink="http://www.w3.org/1999/xlink" content-type="arpha" xlink:type="simple">FF6E5393-E712-5038-BD5A-7DE30817CE82</object-id><label>Figure 2.</label><caption><p><italic><tp:taxon-name><tp:taxon-name-part taxon-name-part-type="genus" reg="Sedum">Sedum</tp:taxon-name-part> <tp:taxon-name-part taxon-name-part-type="species" reg="lipingense">lipingense</tp:taxon-name-part></tp:taxon-name></italic><bold>A</bold> natural habitat <bold>B</bold> 3-branched scorpioid cyme <bold>C</bold> follicles and bracts <bold>D</bold> single flowering stems derived from rosette centers. Charted by Ren-Bo Zhang.</p></caption><graphic xmlns:xlink="http://www.w3.org/1999/xlink" xlink:href="phytokeys-134-125-g002.jpg" id="oo_350135.jpg" position="float" orientation="portrait" xlink:type="simple"><uri content-type="original_file" xlink:type="simple">https://binary.pensoft.net/fig/350135</uri></graphic></fig><fig id="F3" position="float" orientation="portrait"><object-id xmlns:xlink="http://www.w3.org/1999/xlink" content-type="doi" xlink:type="simple">10.3897/phytokeys.134.38287.figure3</object-id><object-id xmlns:xlink="http://www.w3.org/1999/xlink" content-type="arpha" xlink:type="simple">DE6A92D7-0671-5DDC-B6E0-20FE2CB2FFEE</object-id><label>Figure 3.</label><caption><p><italic><tp:taxon-name><tp:taxon-name-part taxon-name-part-type="genus" reg="Sedum">Sedum</tp:taxon-name-part> <tp:taxon-name-part taxon-name-part-type="species" reg="lipingense">lipingense</tp:taxon-name-part></tp:taxon-name></italic><bold>A</bold> flowering plant <bold>B</bold> opened corolla <bold>C</bold> sepals <bold>D</bold> two follicles <bold>E</bold> seed <bold>F</bold> nectar scales <bold>G</bold> rosette leaf <bold>H</bold> distal leaf <bold>I</bold> bract of flower. Drawn by Tan Deng.</p></caption><graphic xmlns:xlink="http://www.w3.org/1999/xlink" xlink:href="phytokeys-134-125-g003.jpg" id="oo_350136.jpg" position="float" orientation="portrait" xlink:type="simple"><uri content-type="original_file" xlink:type="simple">https://binary.pensoft.net/fig/350136</uri></graphic></fig><fig id="F4" position="float" orientation="portrait"><object-id xmlns:xlink="http://www.w3.org/1999/xlink" content-type="doi" xlink:type="simple">10.3897/phytokeys.134.38287.figure4</object-id><object-id xmlns:xlink="http://www.w3.org/1999/xlink" content-type="arpha" xlink:type="simple">BC93B2B1-40B4-55DB-8AFF-BEF4DE7192F3</object-id><label>Figure 4.</label><caption><p><italic><tp:taxon-name><tp:taxon-name-part taxon-name-part-type="genus" reg="Sedum">Sedum</tp:taxon-name-part> <tp:taxon-name-part taxon-name-part-type="species" reg="lipingense">lipingense</tp:taxon-name-part></tp:taxon-name></italic><bold>A</bold> rosette, central and lateral flowering stems <bold>B</bold> nectar scales <bold>C</bold> bracts of flowers <bold>D</bold> distal leaves <bold>E</bold> rosette leaves <bold>F</bold> opened corolla <bold>G</bold> sepals <bold>H</bold> split carpels <bold>I</bold> seed. Charted by Ren-Bo Zhang.</p></caption><graphic xmlns:xlink="http://www.w3.org/1999/xlink" xlink:href="phytokeys-134-125-g004.jpg" id="oo_350137.jpg" position="float" orientation="portrait" xlink:type="simple"><uri content-type="original_file" xlink:type="simple">https://binary.pensoft.net/fig/350137</uri></graphic></fig><!--PageBreak --><!--PageBreak --><!--PageBreak --></tp:treatment-sec><tp:treatment-sec sec-type="distribution" id="SECID0E6EBG"><title>Distribution and habitat.</title><p>At this time, based on our field observations, <italic><tp:taxon-name><tp:taxon-name-part taxon-name-part-type="genus" reg="Sedum">Sedum</tp:taxon-name-part> <tp:taxon-name-part taxon-name-part-type="species" reg="lipingense">lipingense</tp:taxon-name-part></tp:taxon-name></italic> is only known to occur in Longxi village, Mengyan town, Liping County, Guizhou Province. It grows on moist limestone rocks, at ca. 800 m altitude, in groups of several hundred individuals.</p></tp:treatment-sec><tp:treatment-sec sec-type="conservation status" id="SECID0EQFBG"><title>Conservation status.</title><p>This species is currently known to occur in a single valley and we suggest its placement in the Data Deficient category of <xref ref-type="bibr" rid="B6">IUCN (2017)</xref>.</p></tp:treatment-sec><tp:treatment-sec sec-type="phenology" id="SECID0E1FBG"><title>Phenology.</title><p>This new species was observed flowering from April to May and fruiting from May to June.</p></tp:treatment-sec><tp:treatment-sec sec-type="etymology" id="SECID0E6FBG"><title>Etymology.</title><p>The specific epithet ‘<italic>lipingense</italic>’ is derived from the plant’s locality, Liping County, Guizhou Province, China.</p></tp:treatment-sec><ref-list><ref id="B6"><mixed-citation xmlns:xlink="http://www.w3.org/1999/xlink" xlink:type="simple"><institution xlink:type="simple">IUCN</institution> (<year>2017</year>) Guidelines for using the IUCN red list categories and criteria. Version 13. Pre-pared by the Standards and Petitions Subcommittee. <ext-link xlink:type="simple" ext-link-type="uri" xlink:href="https://www.iucnredlist.org/resourc-es/redlistguidelines">https://www.iucnredlist.org/resourc-es/redlistguidelines</ext-link></mixed-citation></ref></ref-list></tp:taxon-treatment>
